# Supplementary material for: Effect of age on upper limb, neck, and trunk kinematics during activities of daily living
Source: Heliyon. 2023 Oct 2;9(10):e20535. doi: 10.1016/j.heliyon.2023.e20535 (PMC10565693; doi:10.1016/j.heliyon.2023.e20535)
Supplement: Multimedia component 1 [file mmc1.xlsx]

## Sheet: ROM (deg)
Supplementary data 1. Comparison among age groups of ROMs (degree) during ADLs
ADL task	Joint motion	Young				Old				Comparison
		Mean	SD	95％ CI Lower	95％ CI Upper	Mean	SD	95％ CI Lower	95％ CI Upper	Student t-test, p-value	Welch t-test, p-value	Mann-Whitney U test, p-value	Effect size, r
Reaching for a table	Shoulder Flexion/Extension	25.2704	8.03268	20.1667	30.3741	25.3912	8.72687	19.1484	31.634	0.9734			0.01
Reaching for a table	Shoulder Abduction/Adduction	5.01834	2.05614	3.71193	6.32475	7.97621	2.56896	6.13848	9.81393	0.007			0.56
Reaching for a table	Shoulder Internal/External Rotation	8.66602	4.17304	6.0146	11.3174	14.8681	8.66688	8.66822	21.068	0.0398			0.44
Reaching for a table	Elbow Flexion/Extension	32.8506	8.00987	27.7614	37.9398	39.113	14.4418	28.7819	49.4441		0.2421		0.28
Reaching for a table	Neck Flexion/Extension	5.05764	5.01397	1.87192	8.24336	8.45356	3.99983	5.59225	11.3149			0.1062	0.36
Reaching for a table	Neck Ipsilateral/Contralateral Flexion	1.69226	0.458192	1.40114	1.98338	2.64928	1.35158	1.68242	3.61615		0.0563		0.46
Reaching for a table	Neck Ipsilateral/Contralateral Rotation	2.68791	1.05134	2.01993	3.3559	2.97345	1.82669	1.66671	4.28018			0.9737	0.1
Reaching for a table	Trunk Flexion/Extension	1.46233	1.08344	0.773941	2.15071	1.59108	0.670628	1.11134	2.07082			0.4483	0.07
Reaching for a table	Trunk Ipsilateral/Contralateral Flexion	0.853673	0.321189	0.649599	1.05775	1.00661	0.611833	0.568927	1.44428			0.9737	0.17
Reaching for a table	Trunk Ipsilateral/Contralateral rotation	2.45067	0.8184	1.93068	2.97066	2.79938	1.35581	1.82949	3.76927		0.4878		0.16
Bringing a glass to the mouth for drinking	Shoulder Flexion/Extension	33.8117	7.09447	29.3041	38.3193	27.906	8.42026	21.8825	33.9295	0.0891			0.37
Bringing a glass to the mouth for drinking	Shoulder Abduction/Adduction	53.0523	30.4903	33.6797	72.4249	52.2792	19.0264	38.6686	65.8899			0.7169	0.02
Bringing a glass to the mouth for drinking	Shoulder Internal/External Rotation	57.8456	30.6858	38.3488	77.3424	52.2593	17.9723	39.4027	65.1159			0.2766	0.11
Bringing a glass to the mouth for drinking	Elbow Flexion/Extension	49.0786	7.90963	44.0531	54.1041	47.4702	6.71123	42.6693	52.2711	0.617			0.11
Bringing a glass to the mouth for drinking	Neck Flexion/Extension	36.475	12	28.8506	44.0995	29.2949	8.36083	23.3139	35.2759			0.1563	0.34
Bringing a glass to the mouth for drinking	Neck Ipsilateral/Contralateral Flexion	4.02483	2.21554	2.61714	5.43252	4.27808	2.30156	2.63164	5.92451	0.7958			0.06
Bringing a glass to the mouth for drinking	Neck Ipsilateral/Contralateral Rotation	4.52465	1.96139	3.27844	5.77086	4.13461	2.32587	2.47078	5.79844			0.4483	0.1
Bringing a glass to the mouth for drinking	Trunk Flexion/Extension	2.92732	1.61131	1.90354	3.9511	3.00597	1.6996	1.79015	4.22179	0.9126			0.02
Bringing a glass to the mouth for drinking	Neck Ipsilateral/Contralateral Flexion	1.33208	0.670436	0.906108	1.75806	1.05393	0.423798	0.750766	1.3571	0.2701			0.25
Bringing a glass to the mouth for drinking	Trunk Ipsilateral/Contralateral Flexion	1.9293	0.745427	1.45567	2.40292	1.73978	0.71818	1.22603	2.25354	0.5529			0.13
Wiping buttocks	Shoulder Flexion/Extension	56.1961	8.78888	50.6119	61.7803	55.9547	12.6635	46.8958	65.0136	0.9585			0.01
Wiping buttocks	Shoulder Abduction/Adduction	17.5247	4.89694	14.4133	20.636	23.223	6.91736	18.2747	28.1714		0.044		0.45
Wiping buttocks	Shoulder Internal/External Rotation	30.4962	7.89122	25.4823	35.51	30.6178	8.95841	24.2093	37.0262	0.9733			0.01
Wiping buttocks	Elbow Flexion/Extension	27.3248	11.2577	20.172	34.4776	31.5621	10.2258	24.2471	38.8772	0.3707			0.2
Wiping buttocks	Neck Flexion/Extension	14.0351	11.4654	6.75031	21.3199	10.4681	7.54233	5.07263	15.8636			0.8175	0.19
Wiping buttocks	Neck Ipsilateral/Contralateral Flexion	5.37725	2.54257	3.76178	6.99273	6.65531	2.55823	4.82526	8.48535	0.2555			0.25
Wiping buttocks	Neck Ipsilateral/Contralateral Rotation	10.5295	11.823	3.01751	18.0415	9.96593	9.53747	3.14323	16.7886			0.8175	0.03
Wiping buttocks	Trunk Flexion/Extension	6.96796	6.45729	2.8652	11.0707	11.1062	8.40247	5.09542	17.1169			0.1765	0.28
Wiping buttocks	Neck Ipsilateral/Contralateral Flexion	8.32769	5.75621	4.67037	11.985	8.50288	5.27572	4.72886	12.2769			0.7169	0.02
Wiping buttocks	Neck Ipsilateral/Contralateral Rotation	15.6706	7.42321	10.9541	20.3871	8.57911	3.13927	6.33341	10.8248		0.0087		0.53
Tying shoelaces	Shoulder Flexion/Extension	58.0974	9.42201	52.111	64.0839	50.977	13.1622	41.5612	60.3927	0.1553			0.31
Tying shoelaces	Shoulder Abduction/Adduction	68.7976	24.8936	52.981	84.6142	37.7024	16.7214	25.7406	49.6642	0.0031			0.6
Tying shoelaces	Shoulder Internal/External Rotation	59.285	25.0919	43.3424	75.2276	46.4321	23.0738	29.9261	62.9381	0.2293			0.27
Tying shoelaces	Elbow Flexion/Extension	38.1109	10.165	31.6524	44.5694	33.1692	13.6769	23.3853	42.9531	0.3427			0.21
Tying shoelaces	Neck Flexion/Extension	28.3436	13.1001	20.0201	36.667	27.7254	8.54219	21.6147	33.8361	0.8994			0.03
Tying shoelaces	Neck Ipsilateral/Contralateral Flexion	5.27834	1.70123	4.19743	6.35925	5.28633	1.81714	3.98643	6.58624	0.9916			0
Tying shoelaces	Neck Ipsilateral/Contralateral Rotation	5.72219	1.62565	4.68931	6.75508	7.43091	6.34399	2.89269	11.9691			0.8691	0.2
Tying shoelaces	Trunk Flexion/Extension	44.3204	11.8302	36.8039	51.837	42.2333	9.88949	35.1588	49.3079	0.6624			0.1
Tying shoelaces	Trunk Ipsilateral/Contralateral Flexion	6.0727	3.14677	4.07333	8.07206	5.74004	2.139	4.20989	7.27018	0.7796			0.06
Tying shoelaces	Trunk Ipsilateral/Contralateral Rotation	9.46989	4.59922	6.54768	12.3921	6.80617	3.29445	4.44947	9.16288	0.1415			0.32
Washing hair	Shoulder Flexion/Extension	68.3913	9.22415	62.5306	74.2521	63.7858	14.5007	53.4126	74.159	0.3765			0.2
Washing hair	Shoulder Abduction/Adduction	80.5776	22.9155	66.0178	95.1374	88.4256	26.4087	69.534	107.317	0.464			0.16
Washing hair	Shoulder Internal/External Rotation	96.6906	19.5259	84.2845	109.097	91.373	29.5249	70.2521	112.494	0.6183			0.11
Washing hair	Elbow Flexion/Extension	86.613	5.52877	83.1002	90.1258	85.7423	4.68729	82.3892	89.0954	0.6981			0.09
Washing hair	Neck Flexion/Extension	30.2309	13.5451	21.6248	38.8371	31.979	13.6934	22.1833	41.7747	0.7673			0.07
Washing hair	Neck Ipsilateral/Contralateral Flexion	2.81767	1.48665	1.8731	3.76225	3.28964	1.75511	2.03411	4.54517	0.5022			0.15
Washing hair	Neck Ipsilateral/Contralateral Rotation	2.91535	1.31743	2.07829	3.7524	4.75233	3.77051	2.05507	7.4496			0.2225	0.33
Washing hair	Trunk Flexion/Extension	4.23346	2.24875	2.80467	5.66225	14.434	15.109	3.62563	25.2423			0.339	0.46
Washing hair	Trunk Ipsilateral/Contralateral Flexion	1.10938	0.443228	0.827767	1.391	1.85744	1.13701	1.04407	2.67081			0.0927	0.43
Washing hair	Trunk Ipsilateral/Contralateral Rotation	1.24076	0.475048	0.938927	1.54259	1.17021	0.37918	0.898961	1.44146	0.7086			0.08
Washing the axilla	Shoulder Flexion/Extension	50.5063	6.98118	46.0707	54.9419	55.1985	5.42939	51.3145	59.0824	0.0988			0.36
Washing the axilla	Shoulder Abduction/Adduction	32.9132	8.84737	27.2919	38.5346	29.382	5.69434	25.3085	33.4555	0.2903			0.24
Washing the axilla	Shoulder Internal/External Rotation	66.6712	17.5222	55.5381	77.8043	67.3955	16.436	55.6379	79.1531	0.9219			0.02
Washing the axilla	Elbow Flexion/Extension	72.3364	11.6449	64.9376	79.7351	80.3495	10.6161	72.7551	87.9438	0.1101			0.35
Washing the axilla	Neck Flexion/Extension	24.3344	14.5232	15.1068	33.562	16.9197	14.0533	6.86664	26.9728	0.2405			0.26
Washing the axilla	Neck Ipsilateral/Contralateral Flexion	10.1116	6.93391	5.70605	14.5172	5.18765	2.27124	3.5629	6.81239		0.0366		0.43
Washing the axilla	Neck Ipsilateral/Contralateral Rotation	25.9761	17.4859	14.8661	37.0861	19.6463	16.8601	7.58537	31.7073	0.4004			0.19
Washing the axilla	Trunk Flexion/Extension	4.04312	3.21152	2.00262	6.08362	6.87884	8.36564	0.894416	12.8633			1	0.24
Washing the axilla	Trunk Ipsilateral/Contralateral Flexion	3.29138	2.08768	1.96493	4.61782	3.89383	2.50085	2.10483	5.68283	0.5446			0.14
Washing the axilla	Trunk Ipsilateral/Contralateral Rotation	10.4548	4.78594	7.41397	13.4957	8.89189	2.8608	6.8454	10.9384	0.3764			0.2
Reaching for a high shelf	Shoulder Flexion/Extension	79.6951	8.5993	74.2313	85.1588	76.81	10.9848	68.952	84.6681	0.4973			0.15
Reaching for a high shelf	Shoulder Abduction/Adduction	123.683	9.68246	117.531	129.835	126.785	10.4402	119.317	134.254	0.4785			0.16
Reaching for a high shelf	Shoulder Internal/External Rotation	112.629	11.7441	105.167	120.091	118.085	11.0352	110.191	125.979	0.2782			0.24
Reaching for a high shelf	Elbow Flexion/Extension	69.2054	11.5065	61.8945	76.5162	65.4731	10.2749	58.1229	72.8233	0.4362			0.17
Reaching for a high shelf	Neck Flexion/Extension	11.1781	4.70423	8.1892	14.167	9.80362	6.8212	4.92403	14.6832			0.2485	0.12
Reaching for a high shelf	Neck Ipsilateral/Contralateral Flexion	5.41553	1.78736	4.27989	6.55116	8.34929	3.01526	6.19231	10.5063	0.0103			0.54
Reaching for a high shelf	Neck Ipsilateral/Contralateral Rotation	13.7199	4.52331	10.8459	16.5938	14.9238	4.34195	11.8178	18.0299			0.2485	0.14
Reaching for a high shelf	Trunk Flexion/Extension	2.92851	1.048	2.26265	3.59438	3.00821	1.26266	2.10496	3.91146	0.873			0.04
Reaching for a high shelf	Neck Ipsilateral/Contralateral Flexion	8.0835	2.0635	6.77241	9.39458	8.42601	2.34296	6.74995	10.1021	0.7192			0.08
Reaching for a high shelf	Neck Ipsilateral/Contralateral Rotation	8.35932	1.93671	7.1288	9.58985	7.99903	2.2884	6.36201	9.63605	0.6932			0.09
Reaching for the floor	Shoulder Flexion/Extension	71.9229	4.28135	69.2026	74.6431	69.0909	8.60175	62.9376	75.2443		0.3609		0.22
Reaching for the floor	Shoulder Abduction/Adduction	71.7508	23.6362	56.733	86.7685	58.5236	20.3629	43.9569	73.0904	0.1798			0.3
Reaching for the floor	Shoulder Internal/External Rotation	53.6758	24.2406	38.2741	69.0776	44.2453	22.2383	28.337	60.1536	0.357			0.21
Reaching for the floor	Elbow Flexion/Extension	8.57522	5.12104	5.32147	11.829	10.7018	3.87093	7.93274	13.4709	0.2932			0.23
Reaching for the floor	Neck Flexion/Extension	36.2374	15.4304	26.4334	46.0414	30.9336	7.61108	25.489	36.3783	0.3347			0.22
Reaching for the floor	Neck Ipsilateral/Contralateral Flexion	7.79552	3.75363	5.41057	10.1805	8.04649	4.76132	4.64045	11.4525			0.9212	0.03
Reaching for the floor	Neck Ipsilateral/Contralateral Rotation	18.1952	5.86408	14.4694	21.9211	21.6208	2.391	19.9104	23.3312		0.0843		0.36
Reaching for the floor	Trunk Flexion/Extension	65.4957	15.1088	55.896	75.0954	56.652	8.54261	50.541	62.7631	0.1164			0.34
Reaching for the floor	Trunk Ipsilateral/Contralateral Flexion	14.5932	5.91689	10.8338	18.3527	11.5102	5.15426	7.82303	15.1973	0.2121			0.28
Reaching for the floor	Trunk Ipsilateral/Contralateral Rotation	6.89988	3.61368	4.60386	9.19591	7.74181	2.8953	5.67063	9.81298	0.5591			0.13
